# Supplementary material for: High-Grade Appendiceal Goblet Cell Adenocarcinoma—A Literature Review Starting from a Rare Case
Source: Life (Basel). 2025 Jun 30;15(7):1047. doi: 10.3390/life15071047 (PMC12299544; doi:10.3390/life15071047)
Supplement: Supplementary file 1 [file life-15-01047-s001.zip]

Archive with 1 entries (1 files):
- life-3673810-supplementary.pdf
